# Supplementary material for: Dynamic properties of Kermack-McKendrick-like models
Source: PLoS One. 2026 Jul 14;21(7):e0352960. doi: 10.1371/journal.pone.0352960 (PMC13367913; doi:10.1371/journal.pone.0352960)
Supplement: S1 File — This file contains the Python scripts used to perform the numerical simulations and generate the figures presented in the manuscript. The model parameters and initial conditions used for these simulations are provided in the tables within the main text. (PY) [file pone.0352960.s001.py]

"""
S1 File — Simulation Code
=========================
Supporting Information for:
  "Dynamic properties of Kermack-McKendrick-like models"
  H. A. Diallo, K. Ezzinbi, N. Outada, G. Sallet
  PLOS ONE

Description
-----------
This file contains the Python scripts used to perform the numerical
simulations and generate Figures 2-5 of the manuscript.

Requirements:  Python >= 3.8, numpy, scipy, matplotlib
Usage:         python S1_File_SimulationCode.py
"""

import numpy as np
from scipy.integrate import solve_ivp
import matplotlib
matplotlib.use('Agg')
import matplotlib.pyplot as plt
import matplotlib.ticker as mticker

# ── Colour palette ─────────────────────────────────────────────────────────────
BLUE   = '#1A56A0'
RED    = '#C0392B'
GREEN  = '#27AE60'
ORANGE = '#E67E22'
GRAY   = '#444444'

# ── Shared matplotlib style ────────────────────────────────────────────────────
plt.rcParams.update({
    'font.size': 12,
    'axes.spines.top':   False,
    'axes.spines.right': False,
    'axes.grid':         True,
    'grid.color':        '#cccccc',
    'grid.linestyle':    ':',
    'grid.linewidth':    0.8,
    'axes.axisbelow':    True,
})
PCT = mticker.FuncFormatter(lambda y, _: f'{y*100:.0f}%')   # 0.8 → "80%"


# ── ODE: 13-compartment model (variables = fractions of N) ────────────────────
def ode13(t, y, beta, gammaE, gammaI, gamma1, gammaIh, gammaH,
          gammaIicu, gammaHicu, gammaicu, pi1, pi2, theta):
    S, E, I, Is, Im, Ih, Iicu, H1, H2, Hicu, ICU1, ICU2, R = y
    lam  = beta * (I + Is + Im)        # frequency-dependent (vars in [0,1])
    dS    = -lam*S   + theta*R
    dE    =  lam*S   - gammaE*E
    dI    =  gammaE*E - gammaI*I
    dIs   =  pi1      *gammaI*I  - gamma1  *Is
    dIm   = (1-pi1)   *gammaI*I  - gamma1  *Im
    dIh   =  pi2      *gamma1*Is - gammaIh *Ih
    dIicu = (1-pi2)   *gamma1*Is - gammaIicu*Iicu
    dH1   =  gammaIh  *Ih        - gammaH  *H1
    dH2   =  gammaH   *H1        - gammaH  *H2
    dHicu =  gammaIicu*Iicu      - gammaHicu*Hicu
    dICU1 =  gammaHicu*Hicu      - gammaicu*ICU1
    dICU2 =  gammaicu *ICU1      - gammaicu*ICU2
    dR    =  gamma1*Im + gammaH*H2 + gammaicu*ICU2 - theta*R
    return [dS,dE,dI,dIs,dIm,dIh,dIicu,dH1,dH2,dHicu,dICU1,dICU2,dR]


def simulate(beta, theta,
             gammaE=1/3, gammaI=0.5, gamma1=0.2,
             gammaIh=0.2, gammaH=1/5.9, gammaIicu=0.2, gammaHicu=0.2,
             gammaicu=1/7.5, pi1=0.10, pi2=0.70,
             S0=None, E0=None, I0=0., Is0=0., Im0=0.,
             days=200):
    """
    Integrate the 13-compartment model.
    S0, E0 must be provided as fractions in [0,1].
    Returns dict of fractions over time.
    """
    if S0 is None or E0 is None:
        raise ValueError("S0 and E0 (fractions) must be provided.")
    y0 = [S0, E0, I0, Is0, Im0, 0., 0., 0., 0., 0., 0., 0.,
          max(0., 1. - S0 - E0 - I0 - Is0 - Im0)]
    sol = solve_ivp(ode13, (0, days), y0,
                    t_eval=np.linspace(0, days, days*10),
                    args=(beta, gammaE, gammaI, gamma1, gammaIh, gammaH,
                          gammaIicu, gammaHicu, gammaicu, pi1, pi2, theta),
                    method='RK45', rtol=1e-8, atol=1e-10)
    S, E, I, Is, Im, Ih, Iicu, H1, H2, Hicu, ICU1, ICU2, R = sol.y
    return dict(t=sol.t, S=S, E=E, R=R,
                I=I+Is+Im, H=H1+H2, ICU=ICU1+ICU2)


def R0(beta, gammaI=0.5, gamma1=0.2):
    """Theoretical R0 at DFE (S0 = N). Eq. (3.4) of manuscript."""
    return beta * (1./gammaI + 1./gamma1)


# ═══════════════════════════════════════════════════════════════════════════════
# Figure 2 — Scenario 1: Disease Extinction  (R0 < 1, permanent immunity)
# Initial conditions: N=10 000, S=8 000, E=400, I=1 000, Is=300, Im=300
# ═══════════════════════════════════════════════════════════════════════════════
def plot_fig2():
    N = 10_000
    S0_raw, E0_raw = 8000., 400.
    I0_raw, Is0_raw, Im0_raw = 1000., 300., 300.
    beta = 0.10;  r0 = R0(beta)

    res = simulate(beta=beta, theta=0.,
                   S0=S0_raw/N, E0=E0_raw/N,
                   I0=I0_raw/N, Is0=Is0_raw/N, Im0=Im0_raw/N,
                   days=60)

    fig, ax = plt.subplots(figsize=(8, 5))
    ax.plot(res['t'], res['S'], color=BLUE,   lw=2.5, ls='-',  label='Susceptible $S$')
    ax.plot(res['t'], res['E'], color=ORANGE, lw=2.0, ls='--', label='Exposed $E$')
    ax.plot(res['t'], res['I'], color=RED,    lw=2.0, ls='-',  label=r'Infectious $I + I_s + I_m$')
    ax.plot(res['t'], res['R'], color=GREEN,  lw=2.5, ls='--', label='Recovered $R$')

    ax.yaxis.set_major_formatter(PCT)
    ax.set_xlabel('Time (days)', fontsize=13)
    ax.set_ylabel('Population fraction', fontsize=13)
    ax.set_title(
        f'Scenario 1: Disease Extinction $-$ $R_0 = {r0:.2f} < 1$ (permanent immunity)',
        fontsize=13, loc='center')
    ax.set_xlim(0, 60)
    ax.set_ylim(0, None)
    ax.legend(frameon=False, fontsize=11, loc='center right')
    fig.tight_layout()
    fig.savefig('Fig2.png', dpi=300)
    plt.close(fig)
    print(f'  Fig2 saved  R0={r0:.3f}  S(inf)={res["S"][-1]*100:.1f}%')


# ═══════════════════════════════════════════════════════════════════════════════
# Figure 3 — Scenario 2: Epidemic Wave  (R0 > 1, permanent immunity)
# Near-full initial susceptibility: S≈100%, tiny exposed seed
# ═══════════════════════════════════════════════════════════════════════════════
def plot_fig3():
    N = 10_000
    beta = 0.45;  r0 = R0(beta)
    # seed: 10 exposed out of 10 000
    res = simulate(beta=beta, theta=0.,
                   S0=9990./N, E0=10./N,
                   days=140)

    fig, ax = plt.subplots(figsize=(8, 5))
    ax.plot(res['t'], res['S'],     color=BLUE,   lw=2.5, ls='-',  label='Susceptible $S$')
    ax.plot(res['t'], res['E'],     color=ORANGE, lw=2.0, ls='--', label='Exposed $E$')
    ax.plot(res['t'], res['I'],     color=RED,    lw=2.0, ls='-',  label=r'Infectious $I + I_s + I_m$')
    ax.plot(res['t'], res['R'],     color=GREEN,  lw=2.5, ls='--', label='Recovered $R$')
    ax.plot(res['t'], res['H']*5,  color=GRAY,   lw=1.8, ls=':',  label='Hospitalized $H$ ($\\times 5$)')

    ax.yaxis.set_major_formatter(PCT)
    ax.set_xlabel('Time (days)', fontsize=13)
    ax.set_ylabel('Population fraction', fontsize=13)
    ax.set_title(
        f'Scenario 2: Epidemic Wave $-$ $R_0 = {r0:.2f} > 1$ (permanent immunity)',
        fontsize=13, loc='center')
    ax.set_xlim(0, 140)
    ax.set_ylim(0, None)
    ax.legend(frameon=False, fontsize=11, loc='upper right')
    fig.tight_layout()
    fig.savefig('Fig3.png', dpi=300)
    plt.close(fig)
    print(f'  Fig3 saved  R0={r0:.3f}  S(inf)={res["S"][-1]*100:.1f}%')


# ═══════════════════════════════════════════════════════════════════════════════
# Figure 4 — Scenario 3: Endemic Equilibrium  (R0 > 1, waning immunity)
# theta = 1/90 days^-1  (~3 months, Omicron-era data)
# ═══════════════════════════════════════════════════════════════════════════════
def plot_fig4():
    N = 10_000
    beta = 0.25;  theta = 1/90;  r0 = R0(beta)
    res = simulate(beta=beta, theta=theta,
                   S0=9990./N, E0=10./N,
                   days=1000)

    fig, ax = plt.subplots(figsize=(8, 5))
    ax.plot(res['t'], res['S'],      color=BLUE,   lw=2.5, ls='-',  label='Susceptible $S$')
    ax.plot(res['t'], res['E'],      color=ORANGE, lw=2.0, ls='--', label='Exposed $E$')
    ax.plot(res['t'], res['I'],      color=RED,    lw=2.0, ls='-',  label=r'Infectious $I + I_s + I_m$')
    ax.plot(res['t'], res['R'],      color=GREEN,  lw=2.5, ls='--', label='Recovered $R$')
    ax.plot(res['t'], res['H']*10,  color=GRAY,   lw=1.8, ls=':',  label='Hospitalized $H$ ($\\times 10$)')

    ax.yaxis.set_major_formatter(PCT)
    ax.set_xlabel('Time (days)', fontsize=13)
    ax.set_ylabel('Population fraction', fontsize=13)
    ax.set_title(
        f'Scenario 3: Endemic Equilibrium $-$ $R_0 = {r0:.2f} > 1$, '
        r'$\theta = 1/90\ \mathrm{days}^{-1}$',
        fontsize=13, loc='center')
    ax.set_xlim(0, 1000)
    ax.set_ylim(0, None)
    ax.legend(frameon=False, fontsize=11, ncol=2,
              loc='upper right', bbox_to_anchor=(1.0, 0.98))
    fig.tight_layout()
    fig.savefig('Fig4.png', dpi=300)
    plt.close(fig)
    Sstar = 1./r0
    print(f'  Fig4 saved  R0={r0:.3f}  S*(theory)={Sstar*100:.1f}%  S(t=1000)={res["S"][-1]*100:.1f}%')


# ═══════════════════════════════════════════════════════════════════════════════
# Figure 5 — Scenario 4: Two-Group Age-Stratified Model
# Contact matrix calibrated to French COVID-19 data (Beraud et al. 2015)
# Variables displayed as within-group percentages (Si/Ni, Ii/Ni)
# ═══════════════════════════════════════════════════════════════════════════════
def ode2group(t, y, B_eff, gammaE, gammaI, gamma1, pi1):
    """
    Two-group age-stratified SEIR-like model.
    B_eff[i,j] = q*c_{ij}/p_j  (accounts for within-group normalization).
    Variables are fractions of total N.
    """
    S  = y[0:2];  E  = y[2:4];  I  = y[4:6]
    Is = y[6:8];  Im = y[8:10]; R  = y[10:12]
    Itot = I + Is + Im
    lam = B_eff @ Itot          # correctly normalized force of infection
    dS  = -lam*S
    dE  =  lam*S  - gammaE*E
    dI  =  gammaE*E - gammaI*I
    dIs =  pi1     *gammaI*I - gamma1*Is
    dIm = (1-pi1)  *gammaI*I - gamma1*Im
    dR  =  gamma1*Im
    return np.concatenate([dS, dE, dI, dIs, dIm, dR])


def plot_fig5():
    # --- Parameters (Table 6 of manuscript) ---
    p  = np.array([0.80, 0.20])       # group fractions
    c11, c12, c21, c22 = 8., 2., 8., 4.
    q  = 0.015
    gammaE, gammaI, gamma1 = 0.200, 0.200, 0.100
    pi1 = np.array([0.30, 0.30])

    # Effective contact matrix: B_eff[i,j] = q*c_{ij} / p_j
    # (dividing by p_j correctly normalises the per-capita infectious fraction)
    C     = np.array([[c11, c12],[c21, c22]])
    B_eff = q * C / p[np.newaxis, :]    # shape (2,2); each column j divided by p_j

    # Theoretical R0 = alpha * rho(diag(S0)*B_eff) at DFE (S0_i = p_i)
    alpha = (gammaI + gamma1) / (gammaI * gamma1)
    R0_val = alpha * max(np.linalg.eigvals(np.diag(p) @ B_eff).real)

    # --- Initial conditions (fractions of N) ---
    # 95% susceptible within each group, tiny exposed seed
    S0_ic = p * 0.95                             # [0.76, 0.19]
    E0_ic = p * 0.005                            # [0.004, 0.001]
    y0 = np.concatenate([S0_ic, E0_ic,
                         np.zeros(2), np.zeros(2), np.zeros(2),
                         p - S0_ic - E0_ic])

    sol = solve_ivp(ode2group, (0, 250), y0,
                    t_eval=np.linspace(0, 250, 5000),
                    args=(B_eff, gammaE, gammaI, gamma1, pi1),
                    method='RK45', rtol=1e-9, atol=1e-11)

    # Within-group fractions: Xi_within = Xi_total / p_i
    S1_w = sol.y[0] / p[0];  S2_w = sol.y[1] / p[1]
    I1_w = (sol.y[4]+sol.y[6]+sol.y[8]) / p[0]
    I2_w = (sol.y[5]+sol.y[7]+sol.y[9]) / p[1]
    S1inf, S2inf = S1_w[-1], S2_w[-1]

    # --- Plot ---
    fig, ax1 = plt.subplots(figsize=(8, 5))
    ax2 = ax1.twinx()

    # Susceptible (left axis)
    ax1.plot(sol.t, S1_w, color=BLUE, lw=2.5, ls='-',  label='Group 1 (young) $S_1$')
    ax1.plot(sol.t, S2_w, color=RED,  lw=2.5, ls='-',  label='Group 2 (old)   $S_2$')
    ax1.axhline(S1inf, color=BLUE, lw=1.0, ls='--', alpha=0.6)
    ax1.axhline(S2inf, color=RED,  lw=1.0, ls='--', alpha=0.6)

    # Infectious (right axis)
    ax2.plot(sol.t, I1_w, color=BLUE, lw=1.8, ls='--', alpha=0.8, label='Group 1 (young) $I_1$')
    ax2.plot(sol.t, I2_w, color=RED,  lw=1.8, ls='--', alpha=0.8, label='Group 2 (old)   $I_2$')

    # Annotations for final values
    ax1.annotate(f'$S_1(\\infty) = {S1inf*100:.1f}\\%$',
                 xy=(sol.t[-1], S1inf), xytext=(-120, 8),
                 textcoords='offset points', color=BLUE, fontsize=10,
                 arrowprops=dict(arrowstyle='->', color=BLUE, lw=0.8))
    ax1.annotate(f'$S_2(\\infty) = {S2inf*100:.1f}\\%$',
                 xy=(sol.t[-1], S2inf), xytext=(-120, -16),
                 textcoords='offset points', color=RED, fontsize=10,
                 arrowprops=dict(arrowstyle='->', color=RED, lw=0.8))

    ax1.yaxis.set_major_formatter(PCT)
    ax2.yaxis.set_major_formatter(PCT)
    ax1.set_xlabel('Time (days)', fontsize=13)
    ax1.set_ylabel('Susceptible fraction $S_i(t)$ (%)', fontsize=12)
    ax2.set_ylabel('Infectious prevalence $I_i(t)$ (% of $N_i$)', fontsize=12)
    ax1.set_xlim(0, 250)
    ax1.set_ylim(0, 1.05)
    ax2.set_ylim(0, None)
    ax1.set_title(
        f'Age-stratified model $-$ $\\mathcal{{R}}_0 = {R0_val:.2f}$',
        fontsize=13, loc='center')
    ax1.spines['top'].set_visible(False)
    ax2.spines['top'].set_visible(False)

    # Combined legend
    h1, l1 = ax1.get_legend_handles_labels()
    h2, l2 = ax2.get_legend_handles_labels()
    ax1.legend(h1+h2, l1+l2, frameon=False, fontsize=10,
               loc='center right', bbox_to_anchor=(0.98, 0.55))
    fig.tight_layout()
    fig.savefig('Fig5.png', dpi=300)
    plt.close(fig)
    print(f'  Fig5 saved  R0={R0_val:.3f}')
    print(f'    S1(inf)/N1={S1inf*100:.1f}%  AR1={((p[0]*0.95 - sol.y[0,-1]/p[0]*p[0])/(p[0]*0.95))*100:.1f}%')
    print(f'    S2(inf)/N2={S2inf*100:.1f}%  AR2={((p[1]*0.95 - sol.y[1,-1]/p[1]*p[1])/(p[1]*0.95))*100:.1f}%')


# ── Main ───────────────────────────────────────────────────────────────────────
if __name__ == '__main__':
    print('Generating figures...')
    plot_fig2()
    plot_fig3()
    plot_fig4()
    plot_fig5()
    print('\nDone.  Figures saved: Fig2.png  Fig3.png  Fig4.png  Fig5.png')
